# Supplementary material for: Wavelet-based protocols for ion channel electrophysiology
Source: BMC Biophys. 2013 Mar 14;6:3. doi: 10.1186/2046-1682-6-3 (PMC3608073; doi:10.1186/2046-1682-6-3)
Supplement: Additional file 1 — A function file which accepts the model parameters of the SS model and the applied voltage as its inputs and returns the transition matrix for this model. [file 2046-1682-6-3-S1.m]

function m=ssmtrx(tempk, tempq, tempv)

% Transition matrix for SS shaker model. Model parameters are: rate
% parameters "tempk", charge parameters "tempq". "tempv" is the
% applied voltage

temperature=12; % Temperature in Celsius degrees
kT=(273.15+temperature)*0.08625;
   A = tempk(1)*exp(tempq(1)*tempv/kT);
   B = tempk(2)*exp(tempq(2)*tempv/kT);
   C = tempk(3)*exp(tempq(3)*tempv/kT);
   D = tempk(4)*exp(tempq(4)*tempv/kT);
   E = tempk(5)*exp(tempq(5)*tempv/kT);
   F = tempk(6)*exp(tempq(6)*tempv/kT);
   N = tempk(7)*exp(tempq(7)*tempv/kT);
   N1 = tempk(8)*exp(tempq(8)*tempv/kT);
   O = tempk(9)*exp(tempq(9)*tempv/kT);
   O1 = tempk(10)*exp(tempq(10)*tempv/kT);
   iN = tempk(11)*exp(tempq(11)*tempv/kT);
   iN1 = tempk(12)*exp(tempq(12)*tempv/kT);
   CF = tempk(13)*exp(tempq(13)*tempv/kT);
   CF1 = tempk(14)*exp(tempq(14)*tempv/kT);
   CF2 = tempk(15)*exp(tempq(15)*tempv/kT);
   CF3 = tempk(16)*exp(tempq(16)*tempv/kT);   

   m =[-4*A, B, 0, 0, 0, 0, 0, 0, 0, 0, 0, 0, 0, 0, 0, 0, 0, 0, 0, 0, 0, 0, 0, 0, 0, 0, 0, 0, 0, 0, 0, 0, 0, 0, 0, 0, 0, 0, 0, 0;
      4*A, -B-3*A-C, 2*B, 0, 0, D, 0, 0, 0, 0, 0, 0, 0, 0, 0, 0, 0, 0, 0, 0, 0, 0, 0, 0, 0, 0, 0, 0, 0, 0, 0, 0, 0, 0, 0, 0, 0, 0, 0, 0;
      0, 3*A, -2*B-2*A-2*C, 3*B, 0, 0, D, 0, 0, 0, 0, 0, 0, 0, 0, 0, 0, 0, 0, 0, 0, 0, 0, 0, 0, 0, 0, 0, 0, 0, 0, 0, 0, 0, 0, 0, 0, 0, 0, 0;
      0, 0, 2*A, -3*B-A-3*C, 4*B, 0, 0, D, 0, 0, 0, 0, 0, 0, 0, 0, 0, 0, 0, 0, 0, 0, 0, 0, 0, 0, 0, 0, 0, 0, 0, 0, 0, 0, 0, 0, 0, 0, 0, 0;
      0, 0, 0, A, -4*B-4*C, 0, 0, 0, D, 0, 0, 0, 0, 0, 0, 0, 0, 0, 0, 0, 0, 0, 0, 0, 0, 0, 0, 0, 0, 0, 0, 0, 0, 0, 0, 0, 0, 0, 0, 0;
      0, C, 0, 0, 0, -D-3*A-E, B, 0, 0, 0, 0, 0, 0, 0, 0, F, 0, 0, 0, 0, 0, 0, 0, 0, 0, 0, 0, 0, 0, 0, 0, 0, 0, 0, 0, 0, 0, 0, 0, 0;
      0, 0, 2*C, 0, 0, 3*A, -B-D-2*A-C-E, 2*B, 0, 2*D, 0, 0, 0, 0, 0, 0, F, 0, 0, 0, 0, 0, 0, 0, 0, 0, 0, 0, 0, 0, 0, 0, 0, 0, 0, 0, 0, 0, 0, 0;
      0, 0, 0, 3*C, 0, 0, 2*A, -2*B-D-A-2*C-E, 3*B, 0, 2*D, 0, 0, 0, 0, 0, 0, F, 0, 0, 0, 0, 0, 0, 0, 0, 0, 0, 0, 0, 0, 0, 0, 0, 0, 0, 0, 0, 0, 0;
      0, 0, 0, 0, 4*C, 0, 0, A, -3*B-D-3*C-E, 0, 0, 2*D, 0, 0, 0, 0, 0, 0, F, 0, 0, 0, 0, 0, 0, 0, 0, 0, 0, 0, 0, 0, 0, 0, 0, 0, 0, 0, 0, 0;
      0, 0, 0, 0, 0, 0, C, 0, 0, -2*D-2*A-2*E, B, 0, 0, 0, 0, 0, 0, 0, 0, F, 0, 0, 0, 0, 0, 0, 0, 0, 0, 0, 0, 0, 0, 0, 0, 0, 0, 0, 0, 0;
      0, 0, 0, 0, 0, 0, 0, 2*C, 0, 2*A, -B-2*D-A-C-2*E, 2*B, 3*D, 0, 0, 0, 0, 0, 0, 0, F, 0, 0, 0, 0, 0, 0, 0, 0, 0, 0, 0, 0, 0, 0, 0, 0, 0, 0, 0;
      0, 0, 0, 0, 0, 0, 0, 0, 3*C, 0, A, -2*B-2*D-2*C-2*E, 0, 3*D, 0, 0, 0, 0, 0, 0, 0, F, 0, 0, 0, 0, 0, 0, 0, 0, 0, 0, 0, 0, 0, 0, 0, 0, 0, 0;
      0, 0, 0, 0, 0, 0, 0, 0, 0, 0, C, 0, -3*D-A-3*E, B, 0, 0, 0, 0, 0, 0, 0, 0, F, 0, 0, 0, 0, 0, 0, 0, 0, 0, 0, 0, 0, 0, 0, 0, 0, 0;
      0, 0, 0, 0, 0, 0, 0, 0, 0, 0, 0, 2*C, A, -B-3*D-C-3*E, 4*D, 0, 0, 0, 0, 0, 0, 0, 0, F, 0, 0, 0, 0, 0, 0, 0, 0, 0, 0, 0, 0, 0, 0, 0, 0;
      0, 0, 0, 0, 0, 0, 0, 0, 0, 0, 0, 0, 0, C, -4*D-4*E, 0, 0, 0, 0, 0, 0, 0, 0, 0, F, 0, 0, 0, 0, 0, 0, 0, 0, 0, 0, 0, 0, 0, 0, 0;
      0, 0, 0, 0, 0, E, 0, 0, 0, 0, 0, 0, 0, 0, 0, -3*A-F, B, 0, 0, 0, 0, 0, 0, 0, 0, 0, 0, 0, 0, 0, 0, 0, 0, 0, 0, 0, 0, 0, 0, 0;
      0, 0, 0, 0, 0, 0, E, 0, 0, 0, 0, 0, 0, 0, 0, 3*A, -2*A-B-C-F, 2*B, 0, D, 0, 0, 0, 0, 0, 0, 0, 0, 0, 0, 0, 0, 0, 0, 0, 0, 0, 0, 0, 0;
      0, 0, 0, 0, 0, 0, 0, E, 0, 0, 0, 0, 0, 0, 0, 0, 2*A, -A-2*B-2*C-F, 3*B, 0, D, 0, 0, 0, 0, 0, 0, 0, 0, 0, 0, 0, 0, 0, 0, 0, 0, 0, 0, 0;
      0, 0, 0, 0, 0, 0, 0, 0, E, 0, 0, 0, 0, 0, 0, 0, 0, A, -3*B-3*C-F, 0, 0, D, 0, 0, 0, 0, 0, 0, 0, 0, 0, 0, 0, 0, 0, 0, 0, 0, 0, 0;
      0, 0, 0, 0, 0, 0, 0, 0, 0, 2*E, 0, 0, 0, 0, 0, 0, C, 0, 0, -2*A-D-E-F, B, 0, 0, 0, 0, 2*F, 0, 0, 0, 0, 0, 0, 0, 0, 0, 0, 0, 0, 0, 0;
      0, 0, 0, 0, 0, 0, 0, 0, 0, 0, 2*E, 0, 0, 0, 0, 0, 0, 2*C, 0, 2*A, -A-C-B-D-E-F, 2*B, 2*D, 0, 0, 0, 2*F, 0, 0, 0, 0, 0, 0, 0, 0, 0, 0, 0, 0, 0;
      0, 0, 0, 0, 0, 0, 0, 0, 0, 0, 0, 2*E, 0, 0, 0, 0, 0, 0, 3*C, 0, A, -2*C-2*B-D-E-F, 0, 2*D, 0, 0, 0, 2*F, 0, 0, 0, 0, 0, 0, 0, 0, 0, 0, 0, 0;
      0, 0, 0, 0, 0, 0, 0, 0, 0, 0, 0, 0, 3*E, 0, 0, 0, 0, 0, 0, 0, C, 0, -A-2*D-2*E-F, B, 0, 0, 0, 0, 2*F, 0, 0, 0, 0, 0, 0, 0, 0, 0, 0, 0;
      0, 0, 0, 0, 0, 0, 0, 0, 0, 0, 0, 0, 0, 3*E, 0, 0, 0, 0, 0, 0, 0, 2*C, A, -C-B-2*D-2*E-F, 3*D, 0, 0, 0, 0, 2*F, 0, 0, 0, 0, 0, 0, 0, 0, 0, 0;
      0, 0, 0, 0, 0, 0, 0, 0, 0, 0, 0, 0, 0, 0, 4*E, 0, 0, 0, 0, 0, 0, 0, 0, C, -3*D-3*E-F, 0, 0, 0, 0, 0, 2*F, 0, 0, 0, 0, 0, 0, 0, 0, 0;
      0, 0, 0, 0, 0, 0, 0, 0, 0, 0, 0, 0, 0, 0, 0, 0, 0, 0, 0, E, 0, 0, 0, 0, 0, -2*A-2*F, B, 0, 0, 0, 0, 0, 0, 0, 0, 0, 0, 0, 0, 0;
      0, 0, 0, 0, 0, 0, 0, 0, 0, 0, 0, 0, 0, 0, 0, 0, 0, 0, 0, 0, E, 0, 0, 0, 0, 2*A, -A-C-B-2*F, 2*B, D, 0, 0, 0, 0, 0, 0, 0, 0, 0, 0, 0;
      0, 0, 0, 0, 0, 0, 0, 0, 0, 0, 0, 0, 0, 0, 0, 0, 0, 0, 0, 0, 0, E, 0, 0, 0, 0, A, -2*C-2*B-2*F, 0, D, 0, 0, 0, 0, 0, 0, 0, 0, 0, 0;
      0, 0, 0, 0, 0, 0, 0, 0, 0, 0, 0, 0, 0, 0, 0, 0, 0, 0, 0, 0, 0, 0, 2*E, 0, 0, 0, C, 0, -A-D-E-2*F, B, 0, 3*F, 0, 0, 0, 0, 0, 0, 0, 0;
      0, 0, 0, 0, 0, 0, 0, 0, 0, 0, 0, 0, 0, 0, 0, 0, 0, 0, 0, 0, 0, 0, 0, 2*E, 0, 0, 0, 2*C, A, -C-B-D-E-2*F, 2*D, 0, 3*F, 0, 0, 0, 0, 0, 0, 0;
      0, 0, 0, 0, 0, 0, 0, 0, 0, 0, 0, 0, 0, 0, 0, 0, 0, 0, 0, 0, 0, 0, 0, 0, 3*E, 0, 0, 0, 0, C, -2*D-2*E-2*F, 0, 0, 3*F, 0, 0, 0, 0, 0, 0;
      0, 0, 0, 0, 0, 0, 0, 0, 0, 0, 0, 0, 0, 0, 0, 0, 0, 0, 0, 0, 0, 0, 0, 0, 0, 0, 0, 0, E, 0, 0, -A-3*F, B, 0, 0, 0, 0, 0, 0, 0;
      0, 0, 0, 0, 0, 0, 0, 0, 0, 0, 0, 0, 0, 0, 0, 0, 0, 0, 0, 0, 0, 0, 0, 0, 0, 0, 0, 0, 0, E, 0, A, -C-B-3*F, D, 0, 0, 0, 0, 0, 0;
      0, 0, 0, 0, 0, 0, 0, 0, 0, 0, 0, 0, 0, 0, 0, 0, 0, 0, 0, 0, 0, 0, 0, 0, 0, 0, 0, 0, 0, 0, 2*E, 0, C, -D-E-3*F, 4*F, 0, 0, 0, 0, 0;
      0, 0, 0, 0, 0, 0, 0, 0, 0, 0, 0, 0, 0, 0, 0, 0, 0, 0, 0, 0, 0, 0, 0, 0, 0, 0, 0, 0, 0, 0, 0, 0, 0, E, -4*F-N, N1, 0, 0, 0, 0;
      0, 0, 0, 0, 0, 0, 0, 0, 0, 0, 0, 0, 0, 0, 0, 0, 0, 0, 0, 0, 0, 0, 0, 0, 0, 0, 0, 0, 0, 0, 0, 0, 0, 0, N, -N1-O, O1, 0, 0, 0;
      0, 0, 0, 0, 0, 0, 0, 0, 0, 0, 0, 0, 0, 0, 0, 0, 0, 0, 0, 0, 0, 0, 0, 0, 0, 0, 0, 0, 0, 0, 0, 0, 0, 0, 0, O, -O1-iN-CF-CF2, iN1, CF1, CF3;
      0, 0, 0, 0, 0, 0, 0, 0, 0, 0, 0, 0, 0, 0, 0, 0, 0, 0, 0, 0, 0, 0, 0, 0, 0, 0, 0, 0, 0, 0, 0, 0, 0, 0, 0, 0, iN, -iN1, 0, 0;
      0, 0, 0, 0, 0, 0, 0, 0, 0, 0, 0, 0, 0, 0, 0, 0, 0, 0, 0, 0, 0, 0, 0, 0, 0, 0, 0, 0, 0, 0, 0, 0, 0, 0, 0, 0, CF, 0, -CF1, 0;
      0, 0, 0, 0, 0, 0, 0, 0, 0, 0, 0, 0, 0, 0, 0, 0, 0, 0, 0, 0, 0, 0, 0, 0, 0, 0, 0, 0, 0, 0, 0, 0, 0, 0, 0, 0, CF2, 0, 0, -CF3];
