# Supplementary material for: Wavelet-based protocols for ion channel electrophysiology
Source: BMC Biophys. 2013 Mar 14;6:3. doi: 10.1186/2046-1682-6-3 (PMC3608073; doi:10.1186/2046-1682-6-3)
Supplement: Additional file 2 — A function file which accepts the model parameters of the ZHA D model and the applied voltage as its inputs and returns the transition matrix for this model. [file 2046-1682-6-3-S2.m]

function m=zhadmtrx(tempk, tempq, tempv, theta)

% Transition matrix for BPS shaker model. Model parameters are: rate
% parameters "tempk", charge parameters "tempq". "tempv" is the
% applied voltage

temperature=12; % Temperature in Celsius degrees
kT=(273.15+temperature)*0.08625;
A = tempk(1)*exp(tempq(1)*tempv/kT);
B = tempk(2)*exp(tempq(2)*tempv/kT);
g = tempk(3)*exp(tempq(3)*tempv/kT);
d = tempk(4)*exp(tempq(4)*tempv/kT);
OC = tempk(5)*exp(tempq(5)*tempv/kT);
CO = tempk(6)*exp(tempq(6)*tempv/kT);
thet=theta;
   
   m =[-4*A, B, 0, 0, 0, 0, 0, 0, 0, 0, 0, 0, 0, 0, 0, 0;
      4*A, -B-3*A-g, 2*B, 0, 0, d, 0, 0, 0, 0, 0, 0, 0, 0, 0, 0;
      0, 3*A, -2*B-2*A-2*g, 3*B, 0, 0, d, 0, 0, 0, 0, 0, 0, 0, 0, 0;
      0, 0, 2*A, -3*B-A-3*g, 4*B, 0, 0, d, 0, 0, 0, 0, 0, 0, 0, 0;
      0, 0, 0, A, -4*B-4*g, 0, 0, 0, d, 0, 0, 0, 0, 0, 0, 0;
      0, g, 0, 0, 0, -d-3*A, B, 0, 0, 0, 0, 0, 0, 0, 0, 0;
      0, 0, 2*g, 0, 0, 3*A, -B-d-2*A-g, 2*B, 0, 2*d, 0, 0, 0, 0, 0, 0;
      0, 0, 0, 3*g, 0, 0, 2*A, -2*B-d-A-2*g, 3*B, 0, 2*d, 0, 0, 0, 0, 0;
      0, 0, 0, 0, 4*g, 0, 0, A, -3*B-d-3*g, 0, 0, 2*d, 0, 0, 0, 0;
      0, 0, 0, 0, 0, 0, g, 0, 0, -2*d-2*A, B, 0, 0, 0, 0, 0;
      0, 0, 0, 0, 0, 0, 0, 2*g, 0, 2*A, -B-2*d-A-g, 2*B, 3*d, 0, 0, 0;
      0, 0, 0, 0, 0, 0, 0, 0, 3*g, 0, A, -2*B-2*d-2*g, 0, 3*d, 0, 0;
      0, 0, 0, 0, 0, 0, 0, 0, 0, 0, g, 0, -3*d-A, B, 0, 0;
      0, 0, 0, 0, 0, 0, 0, 0, 0, 0, 0, 2*g, A, -B-3*d-g, (4*d)/thet, 0;
      0, 0, 0, 0, 0, 0, 0, 0, 0, 0, 0, 0, 0, g, -((4*d)/thet)-OC, CO;
      0, 0, 0, 0, 0, 0, 0, 0, 0, 0, 0, 0, 0, 0, OC, -CO];
