# Supplementary material for: Wavelet-based protocols for ion channel electrophysiology
Source: BMC Biophys. 2013 Mar 14;6:3. doi: 10.1186/2046-1682-6-3 (PMC3608073; doi:10.1186/2046-1682-6-3)
Supplement: Additional file 3: — A function file that accepts two discrete time series as its arguments and returns the χ2 error between the series, normalized to the number of sampling points. [file 2046-1682-6-3-S3.m]

function err=chisquared(trace1,trace2)

% Computes (tr1-tr2)^2/tr1 (or just (tr1-tr2)^2 if tr1==0) per point per trace
[n1, n2]=size(trace1);
temp(1:n1)=0;

for i=1:n1
   for j=1:n2
      temp(i)=temp(i)+(trace1(i,j)-trace2(i,j))^2;
   end
   temp(i)=temp(i)/n2;
end
err2=sum(temp)/n1; 
err=err2;
