# Supplementary material for: Wavelet-based protocols for ion channel electrophysiology
Source: BMC Biophys. 2013 Mar 14;6:3. doi: 10.1186/2046-1682-6-3 (PMC3608073; doi:10.1186/2046-1682-6-3)
Supplement: Additional file 4: — Matlab code to optimize a pulse synthesized from wavelets. The program uses the difference between the computed responses of models SS and ZHA D (computed as χ2 error) as the cost functional and optimizes the pulse for maximal value of the cost functional. [file 2046-1682-6-3-S4.m]

% This program creates a voltage pulse in dyadic wavelet basis. The pulse
% is designed to maximize the difference in responses of two kinetic models
% of channel gating, labeled model1 nad model2.

%initialize random number generator
randnum = sum(100*clock);
rand('state',randnum);

% Input model parameters
% Model 1 (model SS) - all parameters are found by fitting the models to
% standard activation (iv) and deactivation (tails) whole-cell ionic
% currents recorded in patch clamping experiments

% Rate Constant Parameters
a10 = 1.2001;
b10 = 0.4708;
a20 = 2.3905;
b20 = 1.2998;
a30 = 2.6024;
b30 = 1.5896;
an10 = 5.7462;
bn10 = 0.4437;
an0 = 5.6833;
bn0 = 0.2491;
c0 = 0.0065;
d0 = 0.7037;
e10 = 0.2026;
f10 = 4.4348;
e20 = 0.714;
f20 = 6.6116;
km1=[a10; b10; a20; b20; a30; b30; an10; bn10; an0; bn0; 
   c0; d0; e10; f10; e20; f20];

% Charge constants
Za1 = 0.2163;
Zb1 = -0.3345;
Za2 = 0.0658;
Zb2 = -0.2774;
Za3 = 0.0499;
Zb3 = -0.1817;
Zan1 = 0.4157;
Zbn1 = -0.3329;
Zan = 0.1740;
Zbn = -0.4699;
Zc = 0.1428;
Zd = 0;
Ze1 = 0;
Zf1 = -0.1578;
Ze2 = 0;
Zf2 = 0;
qm1=[Za1; Zb1; Za2; Zb2; Za3; Zb3; Zan1; Zbn1; Zan; Zbn; 
   Zc; Zd; Ze1; Zf1; Ze2; Zf2];
g0ss=1.0058;

% Model 2 (model ZHAd)
% Rate Constant Parameters
A0s = 0.7753;
B0s = 1.4222;
g0s = 1.1004;
d0s = 0.2642;
Ocfs = 0.2886;
CfOs = 3.9912;
thd = 41.2201;
km2=[A0s; B0s; g0s; d0s; Ocfs; CfOs];

% Charge constants
Zas = 0.1548;
Zbs = -0.1468;
Zgs = 0.1401;
Zds = -0.5848;
ZOs = 0.0052;
Zcfs = -0.2574;
qm2=[Zas; Zbs; Zgs; Zds; ZOs; Zcfs];
g0d=1.0957;

% Voltage parameters
vhold=-90; % holding potential
vmean=-15;
vmax=65; % upper limit for the voltage fluctuations in the pulse
vmin=-95; % lower limit for the voltage fluctuations in the pulse
VR =-68; % reversal potentil (determined from experimental data)

%other parameters
levels=10; % number of wavelet levels used to synthesize the pulse
[h,g]=wavecoef('Daubechies',8); % specify the type of wavelets. 
% The program uses the "wavekit" toolbox available free in the internet 
% to compute wavelet transforms.
VARS=10;
E0=1;
error1=0;

% Set equilibrium probability at the holding potential
p02 = [1;0;0;0;0;0;0;0;0;0;0;0;0;0;0;0];
p01 = [1;0;0;0;0;0;0;0;0;0;0;0;0;0;0;0;0;0;0;0;0;0;0;0;0;0;0;0;0;0;0;0;0;0;0;0;0;0;0;0];

% Fix time scale
initime=0;
fintime=39.4;
pts=2^(levels-1);
step=(fintime-initime)/pts;
time=linspace(initime,fintime,pts);

% Begin optimization

% Start with the lowest level
% Create the pulse "baseline". Here it is a constant value "vmean".
% Other forms, e.g. logistic baseline could also be used.
vbase(1:pts)=vmean;

% Compute the current for the baseline voltage
vpulse=vbase;
pp1=p01;
pp2=p02;
for k=1:length(time)
   % Compute transition matrices for both models
   mtrx1=ssmtrx(km1,qm1,vpulse(k));
   mtrx2=zhadmtrx(km2,qm2,vpulse(k),thd);
   % Compute state probability distribution for both models
   model2(k)=pp2(15)*g0d;
   model1(k)=pp1(37)*g0ss;    
   pp1=expm(mtrx1*step)*pp1;
   pp2=expm(mtrx2*step)*pp2; 
end
% Compute difference in time evolution of open probabilities for both models
error=chisquared(model1, model2);

% Display results (the synthesized voltage pulse and the open probabilities
% for both models)
subplot(2,1,1)
plot(time,vpulse,'r')
subplot(2,1,2)
plot(time,model1,'b')
hold on
plot(time,model2,'g')
hold off  
pause(.1)

% Store the synthesized pulse
vstore=vpulse;

% Add higher wavelet levels to the pulse
GENS=10000;
R=0.0001;
wavampl=150;
wavl(1,1:pts)=0;
wavlfin(1:pts)=0;

% Create initial random wavelet coefficients and store in "wavlfin"
for i = 1:pts 
   wavlfin(i) = (rand-.5)*wavampl;
end
% Synthesize pulse using the inverse wavelet transform
vlevel=ifwt1(wavlfin,h,g)';
vtest=vbase+vlevel;

% Verify the size of the initial pulse (if oscillations are too large, 
% scale the coefficients by a factor of 5)
while max(vtest)>vmax
   wavlfin=wavlfin/5;
   vlevel=ifwt1(wavlfin,h,g)';
   vtest=vbase+vlevel;
   'data too big'
end
while min(vtest)<vmin
   wavlfin=wavlfin/5;
   vlevel=ifwt1(wavlfin,h,g)'; 
   vtest=vbase+vlevel;   
   'data too small'
end

error1=0;
for gen = 1:GENS
   generation=gen
   wavl(1,1:2^(levels-1))=wavlfin(1:2^(levels-1));
   % Eight randomly chosen wavelet coefficients are purturbed in each
   % generation
   i1=round((2^(levels-1)-1)*rand)+1;
   i2=round((2^(levels-1)-1)*rand)+1;
   i3=round((2^(levels-1)-1)*rand)+1;
   i4=round((2^(levels-1)-1)*rand)+1;
   i5=round((2^(levels-1)-1)*rand)+1;
   i6=round((2^(levels-1)-1)*rand)+1;
   i7=round((2^(levels-1)-1)*rand)+1;
   i8=round((2^(levels-1)-1)*rand)+1;
   index=[i1 i2 i3 i4 i5 i6 i7 i8];

   % Generate a number VARS of "daughter" sets of wavelet coefficients by 
   % randomly perturbing preselected subset
   for n = 2:VARS
      wavl(n,:)=wavl(1,:);
      for rr=1:size(index)
         rnumber(rr)=1+E0*exp(-R*gen)*(rand-0.5);
      end
      wavl(n,index) = wavl(1,index).*rnumber;
      % Synthesize the voltage pulse for each random variation and test if
      % it stays within predefined bounds (voltage should not exceed values
      % of "vmax" and "vmin"
      vlevel=ifwt1(wavl(n,:),h,g);
      vpulse=vbase+vlevel';
      counter=0;
      while max(vpulse)>vmax
         'too big'
         vlevel=vlevel*0.9;
         temp=fwt1(vlevel,h,g);
         wavl(n,:)=temp';
         vpulse=vbase+vlevel';
         counter=counter+1;
         if counter>5
            wavl(n,index) = wavl(1,index);
            'breaking'
            break
         end
      end
      counter=0;
      while min(vpulse)<vmin
         'too small'
         vlevel=vlevel*0.9;
         temp=fwt1(vlevel,h,g);
         wavl(n,:)=temp';
         vpulse=vbase+vlevel';
         counter=counter+1;
         if counter>5
            wavl(n,index) = wavl(1,index);
            'breaking'
            break
         end
      end
      % Compute probability distribution for each variation of the voltage
      % pulse
      pp1=p01;
      pp2=p02;
      for k=1:pts
         mtrx1=ssmtrx(km1,qm1,vpulse(k));
         mtrx2=zhadmtrx(km2,qm2,vpulse(k),thd);
         model2(k)=pp2(15)*g0d;
         model1(k)=pp1(37)*g0ss;    
         pp1=expm(mtrx1*step)*pp1;
         pp2=expm(mtrx2*step)*pp2; 
      end
      % Determine best variation and store the values
      error=chisquared(model1, model2);
      if error1<error
         error1=error;
         this=n;
         model21=model2;
         model11=model1;
         wavlfin(:)=wavl(n,:);
         vpulse1=vpulse;
      end    
   end
   % Display current best variation
   subplot(2,1,1)
   plot(time,vpulse1,'r')
   subplot(2,1,2)
   plot(time,model11,'b')
   hold on
   plot(time,model21,'g')
   hold off  
   pause(.1)     
   sqchi=error1*100
   vstore=vpulse1;
   gensave=gen;
   variation=this
   save pulsezhadvsss10levels vstore time h g levels vmean vhold VR wavlfin sqchi gensave
end 


     
